# Supplementary material for: Factors Associated with the Acceptance of New Technologies for Ageing in Place by People over 64 Years of Age
Source: Int J Environ Res Public Health. 2022 Mar 3;19(5):2947. doi: 10.3390/ijerph19052947 (PMC8910177; doi:10.3390/ijerph19052947)
Supplement: Supplementary file 1 [file ijerph-19-02947-s001.zip]

Archive with 1 entries (1 files):
- ijerph-1608163-Table S1.pdf
